# Supplementary material for: Intravesical High Dose BCG Tokyo and Low Dose BCG Tokyo with GMCSF+IFN α Induce Systemic Immunity in a Murine Orthotopic Bladder Cancer Model
Source: Biomedicines. 2021 Nov 25;9(12):1766. doi: 10.3390/biomedicines9121766 (PMC8698822; doi:10.3390/biomedicines9121766)
Supplement: Supplementary file 1 [file biomedicines-09-01766-s001.zip]

Archive with 1 entries (1 files):
- biomedicines-1423682-supplementary.pdf
